# Supplementary material for: Genetic diversity of maize landraces from the South-West of France
Source: PLoS One. 2021 Feb 1;16(2):e0238334. doi: 10.1371/journal.pone.0238334 (PMC7850504; doi:10.1371/journal.pone.0238334)
Supplement: S1 Table — W-SWF = "West South-West France»; E-SWF = " East South-West France". (XLSX) [file pone.0238334.s004.xlsx]

## Sheet: S1 Table 
S1 Table. Combination of passport data (column 1 to 5), genetic diversity analysis (column 6 and 7) and admixture analysis at K=2 (column 8 to 10) performing on SNP data of the 194 maize landraces from the South-West of France. W-SWF= "West South-West France" ; E-SWF =" East South-West France".
CodeColl	Commonname	District	LatSiteColl	LongSiteColl	genetic diversity		admixture analysis at K=2
					Allelic richness	Expected heteorzygotity (He)	E-SWF	W-SWF	cluster
PPS1	Salies de Bearn 1	Pyrenees Atlantiques	43.4667	-0.9	1.70921	0.224871	0.0193904	0.98061	W-SWF
PPS10	Estarvielle	Hautes Pyrénées	42.8167	0.416667	1.74421	0.217517	0.146129	0.853871	W-SWF
PPS1016	Couserans	Ariège	42.9167	1.05	1.6042	0.19505	0.727966	0.272034	E-SWF
PPS1031	Arrien	Pyrenees Atlantiques	43.3	-0.15	1.68724	0.21203	0.050328	0.949672	W-SWF
PPS1036	Saint Creac.A	Hautes Pyrénées	43.05	-0.0166667	1.64902	0.184714	0.5806	0.4194	E-SWF
PPS1037	Saint Creac.B	Hautes Pyrénées	43.05	-0.0166667	1.74061	0.229451	0.170276	0.829724	W-SWF
PPS1038	Saint Creac.C	Hautes Pyrénées	43.05	-0.0166667	1.78342	0.239565	0.0762488	0.923751	W-SWF
PPS1039	Sarrancolin	Hautes Pyrénées	42.95	0.4	1.40915	0.13306	0.658252	0.341748	E-SWF
PPS1040	Monein 2	Pyrenees Atlantiques	43.2833	-0.55	1.79757	0.249696	0.131923	0.868077	W-SWF
PPS1041	Gazost	Hautes Pyrénées	43	0.0166667	1.81181	0.249636	0.130269	0.869731	W-SWF
PPS1042	Morlaas	Pyrenees Atlantiques	43.3333	-0.25	1.77364	0.238273	0.0614036	0.938596	W-SWF
PPS1043	Argeles Gazost	Hautes Pyrénées	42.9	-0.25	1.72851	0.22705	0.083091	0.916909	W-SWF
PPS1044	Pierrefitte	Hautes Pyrénées	42.9333	-0.0166667	1.75768	0.22973	0.0403184	0.959682	W-SWF
PPS1045	Bagnères de Bigorre 1	Hautes Pyrénées	43.05	0.166667	1.75523	0.230775	0.109407	0.890593	W-SWF
PPS1046	Arrens	Hautes Pyrénées	42.9	-0.25	1.73143	0.227924	0.0279262	0.972074	W-SWF
PPS1047	Saint Engrace	Pyrenees Atlantiques	42.9833	-0.816667	1.7298	0.230748	0.013612	0.986388	W-SWF
PPS1048	Orthez d’Asson.A	Pyrenees Atlantiques	43.0833	-0.25	1.78312	0.238538	0.0597652	0.940235	W-SWF
PPS1049	Orthez d’Asson.B	Pyrenees Atlantiques	43.0833	-0.25	1.71422	0.217435	0.0271946	0.972805	W-SWF
PPS1050	Tarbes	Hautes Pyrénées	43.25	0	1.67249	0.209776	0.0318104	0.96819	W-SWF
PPS1051	Lourdes	Hautes Pyrénées	43.0833	0.0333333	1.77003	0.226915	0.0575808	0.942419	W-SWF
PPS1052	Bagnères de Bigorre 2	Hautes Pyrénées	43.05	0.166667	1.71731	0.225551	0.071174	0.928826	W-SWF
PPS1053	Ourdes	Hautes Pyrénées	42.9667	0.533333	1.73988	0.228189	0.026209	0.973791	W-SWF
PPS1054	Monein 3	Pyrenees Atlantiques	43.2833	-0.55	1.73284	0.232797	0.0113158	0.988684	W-SWF
PPS1057	Lestelle Betharram	Pyrenees Atlantiques	43.1167	-0.2	1.65477	0.181934	0.131488	0.868512	W-SWF
PPS1058	Gurmencon	Pyrenees Atlantiques	43.15	-0.6	1.72962	0.226452	1e-05	0.99999	W-SWF
PPS11	Sost	Hautes Pyrénées	42.8833	0.55	1.73902	0.213621	0.270697	0.729303	W-SWF
PPS1153	Col du Soulor	Hautes Pyrénées	42.9	-0.25	1.77454	0.239925	0.170908	0.829092	W-SWF
PPS1154	Oloron Sainte Marie	Pyrenees Atlantiques	43.15	-0.583333	1.71508	0.222413	1e-05	0.99999	W-SWF
PPS12	Portet	Haute Garonne	42.8133	0.4861	1.64353	0.205567	0.328816	0.671184	W-SWF
PPS121	Beaumont	Dordogne	44.7667	0.75	1.60977	0.181396	0.835372	0.164628	E-SWF
PPS122	Millette du Lauragais 1	Aude	43.383	1.717	1.74104	0.22805	0.490167	0.509833	W-SWF
PPS1236	Coarraze	Pyrenees Atlantiques	43.1667	-0.2	1.85578	0.270487	0.450323	0.549677	W-SWF
PPS1248	Pop Cornée.1	Landes	43.9	-0.483333	1.73091	0.227284	0.54411	0.45589	E-SWF
PPS1249	Pop Cornée.2	Landes	43.9	-0.483333	1.74627	0.232245	0.506057	0.493943	E-SWF
PPS1250	Le Muret.1	Landes	44.833	-0.825	1.56821	0.184264	0.751003	0.248997	E-SWF
PPS1251	Le Muret.2	Landes	44.833	-0.825	1.85497	0.266288	0.609561	0.390439	E-SWF
PPS1252	Isle sur Tarn	Tarn	43.8833	1.78333	1.66957	0.213562	0.789059	0.210941	E-SWF
PPS13	Aleu	Ariège	42.8833	1.26667	1.6552	0.200224	0.656859	0.343141	E-SWF
PPS14	Massat	Ariège	42.8667	1.38333	1.72229	0.202288	0.656673	0.343327	E-SWF
PPS1421	Pouyastruc	Haute Pyrénées	43.267	0.167	1.70899	0.221454	0.103052	0.896948	W-SWF
PPS15	Lacaune	Tarn	43.55	2.58333	1.64979	0.1823	0.773639	0.226361	E-SWF
PPS189	Saint Lieux les Lavaur	Tarn	43.75	1.75	1.72937	0.224764	0.52123	0.47877	E-SWF
PPS191	Aston D	Ariège	42.6667	1.65	1.70659	0.219361	0.653471	0.346529	E-SWF
PPS192	Cambon Le Lavaur	Tarn	43.5833	1.85	1.69479	0.216865	0.426313	0.573687	W-SWF
PPS193	Aurignac	Haute Garonne	43.2	0.866667	1.69865	0.219318	0.476776	0.523224	W-SWF
PPS194	Grand Roux Basque 1	Pyrenees Atlantiques	NA	NA	1.81898	0.26023	0.490175	0.509825	W-SWF
PPS196	Moulin Neuf	Ariège	43.0667	1.93333	1.7219	0.225033	0.463135	0.536865	W-SWF
PPS198	Marmande.36	Lot et Garonne	NA	NA	1.69458	0.211987	0.675893	0.324107	E-SWF
PPS199	Parleboscq	Landes	43.9333	0.0333333	1.70693	0.218431	0.442869	0.557131	W-SWF
PPS2	Saint Jean Pied de Port 1	Pyrenees Atlantiques	43.15	-1.21667	1.7328	0.223557	0.050094	0.949906	W-SWF
PPS20	Campan Galade	Hautes Pyrénées	42.95	0.216667	1.67103	0.209612	0.093727	0.906273	W-SWF
PPS21	Sainte Marie de Campan	Hautes Pyrénées	42.9667	0.25	1.67832	0.216486	0.0692852	0.930715	W-SWF
PPS22	Esterre	Hautes Pyrénées	42.8667	0	1.71564	0.20483	0.0435	0.9565	W-SWF
PPS226	Marmande.10	Lot et Garonne	NA	NA	1.33562	0.118421	0.86737	0.13263	E-SWF
PPS227	Marmande.21	Lot et Garonne	NA	NA	1.77214	0.231298	0.880795	0.119205	E-SWF
PPS228	Marmande.26	Lot et Garonne	NA	NA	1.73962	0.213974	0.858823	0.141177	E-SWF
PPS229	Marmande.34	Lot et Garonne	NA	NA	1.63735	0.19991	0.889137	0.110863	E-SWF
PPS23	Laruns	Pyrenees Atlantiques	42.8833	-0.416667	1.699	0.216546	0.021034	0.978966	W-SWF
PPS230	Sainte Livrade	Haute Garonne	43.65	1.1	1.49142	0.152488	0.734142	0.265858	E-SWF
PPS235	Grand Roux Basque 2	Pyrenees Atlantiques	NA	NA	1.72285	0.227084	0.0130232	0.986977	W-SWF
PPS237	Seix	Ariège	42.8167	1.15	1.66528	0.202503	0.707808	0.292192	E-SWF
PPS238	Riverenert 2	Ariège	42.95	1.25	1.67334	0.206406	0.39624	0.60376	W-SWF
PPS24	Viey	Hautes Pyrénées	42.8833	0.0166667	1.68218	0.213122	0.03128	0.96872	W-SWF
PPS240	Saint Sauveur	Hautes Pyrénées	42.8167	0.0166667	1.7059	0.217798	0.0496862	0.950314	W-SWF
PPS241	Millette de Finham.AGPM	Tarn et Garonne	43.9167	1.21667	1.76883	0.222206	0.890363	0.109637	E-SWF
PPS243	Floirac Camboni B	Lot	44.9	1.66667	1.72006	0.217561	0.497628	0.502372	W-SWF
PPS25	Bize	Hautes Pyrénées	43.0333	0.466667	1.68681	0.212371	0.218268	0.781732	W-SWF
PPS26	Argein	Ariège	42.9167	0.983333	1.69192	0.216411	0.388847	0.611153	W-SWF
PPS27	Saint Christophe	Aveyron	44.4667	2.38333	1.71504	0.217417	0.314142	0.685858	W-SWF
PPS35	Gironde 1	Gironde	NA	NA	1.63654	0.190508	0.138584	0.861416	W-SWF
PPS361	Cassagnabere 1	Haute Garonne	43.2167	0.8	1.71727	0.225326	0.273587	0.726413	W-SWF
PPS362	Marmande.35	Lot et Garonne	NA	NA	1.70127	0.222541	0.772617	0.227383	E-SWF
PPS363	Landes 2	Landes	43.883	-1.05	1.76098	0.236327	0.387623	0.612377	W-SWF
PPS410	Gironde 2	Gironde	NA	NA	1.74438	0.21934	0.422413	0.577587	W-SWF
PPS442	Gironde 3	Gironde	NA	NA	1.59343	0.182622	0.172172	0.827828	W-SWF
PPS460	Gironde 4	Gironde	NA	NA	1.64984	0.182874	0.133135	0.866865	W-SWF
PPS478	Labastide de Boussignac	Ariège	43.05	1.88333	1.82485	0.257043	0.594096	0.405904	E-SWF
PPS482	Cuguron	Haute Garonne	43.1	0.516667	1.73336	0.226187	0.284188	0.715812	W-SWF
PPS483	Gironde 5	Gironde	NA	NA	1.81563	0.2428	0.453283	0.546717	W-SWF
PPS484	Gironde 6	Gironde	NA	NA	1.65335	0.189698	0.0881818	0.911818	W-SWF
PPS485	Gironde 7	Gironde	NA	NA	1.72019	0.205236	0.16994	0.83006	W-SWF
PPS486	Gironde 8	Gironde	NA	NA	1.68312	0.20248	0.212004	0.787996	W-SWF
PPS487	Cazalis	Gironde	44.3333	-0.383333	1.83472	0.261157	0.530558	0.469442	E-SWF
PPS488	Estaut 1	Pyrenees Atlantiques	42.9	-0.516667	1.66905	0.208896	0.0020084	0.997992	W-SWF
PPS490	Bugard	Hautes Pyrénées	43.25	0.316667	1.69329	0.214217	0.151015	0.848985	W-SWF
PPS491	Saint Laurent de Neste 3	Hautes Pyrénées	43.0833	0.466667	1.72156	0.228971	0.178596	0.821404	W-SWF
PPS498	Estaut 2	Pyrenees Atlantiques	42.9	-0.516667	1.66477	0.210573	0.006748	0.993252	W-SWF
PPS501	Borie Lautrec	Tarn	43.7	2.13333	1.72422	0.219163	0.663684	0.336316	E-SWF
PPS502	Lautrec	Tarn	43.7	2.13333	1.70196	0.210909	0.559252	0.440748	E-SWF
PPS503	Semport	Tarn	NA	NA	1.72851	0.217045	0.671211	0.328789	E-SWF
PPS504	Villefranche d Albigeois.B	Tarn	43.8833	2.31667	1.6754	0.20959	0.63906	0.36094	E-SWF
PPS505	Pampelone	Tarn	44.1	2.23333	1.65897	0.200628	0.821232	0.178768	E-SWF
PPS506	Poulinet Alban.A	Tarn	43.8333	2.41667	1.71255	0.226909	0.614347	0.385653	E-SWF
PPS566	Boutx A	Haute Garonne	42.9167	0.766667	1.66833	0.212239	0.353298	0.646702	W-SWF
PPS567	Boutx B	Haute Garonne	42.9167	0.766667	1.61445	0.194212	0.403142	0.596858	W-SWF
PPS568	Moustajon	Haute Garonne	42.8	0.583333	1.76519	0.245373	0.621958	0.378042	E-SWF
PPS570	Moncassin	Gers	43.45	0.466667	1.67583	0.21363	0.129824	0.870176	W-SWF
PPS574	Fraysse Alban	Tarn	43.9167	2.4	1.76506	0.21878	0.972783	0.0272174	E-SWF
PPS575	Cabrilles	Tarn	43.7	2.13333	1.63371	0.187054	0.972538	0.0274616	E-SWF
PPS585	Gironde 9	Gironde	NA	NA	1.59141	0.171988	0.0403384	0.959662	W-SWF
PPS59	Montirat Monesties	Tarn	44.0667	2.1	1.75523	0.225904	0.579278	0.420722	E-SWF
PPS597	Seix.Bardot	Ariège	42.8167	1.15	1.65747	0.205411	0.739272	0.260728	E-SWF
PPS598	Bugard A	Hautes Pyrénées	43.25	0.316667	1.67871	0.211978	0.0491632	0.950837	W-SWF
PPS599	Burg	Hautes Pyrénées	43.1833	0.316667	1.71744	0.226069	0.018004	0.981996	W-SWF
PPS60	Poulinet Alban.B	Tarn	43.8333	2.41667	1.72623	0.220381	0.657932	0.342068	E-SWF
PPS600	Serre Rustaing	Hautes Pyrénées	43.25	0.283333	1.71092	0.220996	0.0544204	0.94558	W-SWF
PPS601	Nestier 2	Hautes Pyrénées	43.05	0.466667	1.72568	0.229604	0.270099	0.729901	W-SWF
PPS602	Saint Laurent de Neste 4	Hautes Pyrénées	43.0833	0.466667	1.71903	0.220639	0.111903	0.888097	W-SWF
PPS603	Grust	Hautes Pyrénées	42.8833	-0.05	1.67407	0.208501	0.007323	0.992677	W-SWF
PPS604	Lannemezan	Hautes Pyrénées	43.1167	0.383333	1.74743	0.23594	0.133749	0.866251	W-SWF
PPS607	Doré de Bordes	Pyrenees Atlantiques	43.2333	-0.266667	1.70758	0.217812	0.0452274	0.954773	W-SWF
PPS608	Doré du Pays	Pyrenees Atlantiques	NA	NA	1.74284	0.232344	0.017069	0.982931	W-SWF
PPS609	Grand Roux Basque 3	Pyrenees Atlantiques	NA	NA	1.57648	0.17488	0.908685	0.0913154	E-SWF
PPS61	Vaour	Tarn	44.0667	1.8	1.76527	0.227789	0.904416	0.0955838	E-SWF
PPS610	Grand Roux Basque 4	Pyrenees Atlantiques	NA	NA	1.71508	0.225212	0.0114954	0.988505	W-SWF
PPS611	Saint Jean Pied de Port 2	Pyrenees Atlantiques	43.15	-1.21667	1.71907	0.227944	0.0032946	0.996705	W-SWF
PPS613	Millette La Cassignole	Aude	NA	NA	1.69848	0.222108	0.467958	0.532042	W-SWF
PPS614	Espeyrac	Aveyron	44.6167	2.51667	1.70114	0.199745	0.908076	0.0919242	E-SWF
PPS615	Saint Come	Aveyron	44.5333	2.81667	1.74889	0.236572	0.455948	0.544052	W-SWF
PPS616	Saint Parthem.A	Aveyron	44.6167	2.28333	1.79242	0.243465	0.451552	0.548448	W-SWF
PPS617	Saint Parthem.B	Aveyron	44.6167	2.28333	1.638	0.197348	0.314493	0.685507	W-SWF
PPS621	Pop Gers	Gers	NA	NA	1.76231	0.238523	0.600236	0.399764	E-SWF
PPS622	Roux de Chalosse	Landes	43.6167	-0.833333	1.75266	0.236586	0.117816	0.882184	W-SWF
PPS623	CETA des Landes	Landes	NA	NA	1.76536	0.237955	0.335252	0.664748	W-SWF
PPS624	Landes 3	Landes	NA	NA	1.67682	0.200309	0.859284	0.140716	E-SWF
PPS625	Landes 4	Landes	NA	NA	1.65005	0.196407	0.845355	0.154645	E-SWF
PPS626	Cugnieres	Gironde	44.4167	-0.533333	1.81756	0.2581	0.556811	0.443189	E-SWF
PPS627	Pessan	Landes	44.2167	-0.516667	1.70157	0.22522	0.484628	0.515372	W-SWF
PPS628	Dubos	Landes	44.2167	-0.516667	1.82279	0.242356	0.377939	0.622061	W-SWF
PPS630	Quarantaun	Landes	43.5333	-1.45	1.77763	0.240452	0.204567	0.795433	W-SWF
PPS631	Saint Pantaleon	Lot	44.3667	1.28333	1.68733	0.196791	0.964693	0.0353066	E-SWF
PPS632	Cressensac 2	Lot	45.0167	1.51667	1.63384	0.193148	0.962396	0.037604	E-SWF
PPS633	Marmande.12	Lot et Garonne	NA	NA	1.73203	0.207605	0.840385	0.159615	E-SWF
PPS634	Marmande.45	Lot et Garonne	NA	NA	1.67437	0.200353	0.578895	0.421105	E-SWF
PPS636	Marmande.19	Lot et Garonne	NA	NA	1.49661	0.152776	0.51956	0.48044	E-SWF
PPS637	Marmande.20	Lot et Garonne	NA	NA	1.44329	0.144535	0.536967	0.463033	E-SWF
PPS638	Marmande.32	Lot et Garonne	NA	NA	1.69166	0.20795	0.885493	0.114507	E-SWF
PPS639	Millette du Lauragais 2	Aude	43.3833	1.71667	1.71216	0.223407	0.494563	0.505437	W-SWF
PPS640	Doré du Pays Louvrigny	Pyrenees Atlantiques	43.5	-0.433333	1.72954	0.235942	0.0021154	0.997885	W-SWF
PPS641	Grand Roux Basque 5	Pyrenees Atlantiques	43.4667	-1.46667	1.77132	0.245626	0.303419	0.696581	W-SWF
PPS642	Roux du Pays	Pyrenees Atlantiques	NA	NA	1.75313	0.237557	0.0586866	0.941313	W-SWF
PPS643	Salies du Bearn 2	Pyrenees Atlantiques	43.4667	-0.9	1.70196	0.219332	0.0328526	0.967147	W-SWF
PPS644	Sainte Suzanne	Pyrenees Atlantiques	NA	NA	1.67056	0.211261	0.0569432	0.943057	W-SWF
PPS645	Bordes	Pyrenees Atlantiques	43.2333	-0.266667	1.78788	0.243448	0.330922	0.669078	W-SWF
PPS646	Barzin	Pyrenees Atlantiques	43.2167	-0.116667	1.73541	0.220052	0.0384244	0.961576	W-SWF
PPS647	Lucgarier 1	Pyrenees Atlantiques	43.2167	-0.183333	1.78312	0.243862	0.0560204	0.94398	W-SWF
PPS648	Lucgarier 2	Pyrenees Atlantiques	43.2167	-0.183333	1.77728	0.241021	0.0534516	0.946548	W-SWF
PPS649	Gomer	Pyrenees Atlantiques	43.2333	-0.183333	1.68729	0.217152	0.24007	0.75993	W-SWF
PPS65	Sainte Croix	Ariège	43.1167	1.16667	1.69964	0.218676	0.276758	0.723242	W-SWF
PPS650	Auga 1	Pyrenees Atlantiques	43.4667	-0.366667	1.72641	0.226388	0.0282776	0.971722	W-SWF
PPS651	Auga 2	Pyrenees Atlantiques	43.4667	-0.366667	1.74104	0.216333	0.650394	0.349606	E-SWF
PPS652	Mouhoux	Pyrenees Atlantiques	43.4833	-0.233333	1.73945	0.230896	0.0359276	0.964072	W-SWF
PPS653	Saint Jean Pied de Port 3	Pyrenees Atlantiques	43.15	-1.21667	1.71946	0.223809	0.0140866	0.985913	W-SWF
PPS66	Cazavet	Ariège	42.9833	1.03333	1.73975	0.232149	0.310888	0.689112	W-SWF
PPS666	Villefranche d Albigeois.A	Tarn	43.8833	2.31667	1.6836	0.19899	0.967528	0.032472	E-SWF
PPS668	Millette Montagne Noire	Aude	43.3833	2.26667	1.74301	0.215108	0.580387	0.419613	E-SWF
PPS67	Prat Bonrepaux	Ariège	43.0333	1.01667	1.70912	0.224504	0.327877	0.672123	W-SWF
PPS68	Riverenert 1	Ariège	42.95	1.25	1.64027	0.20082	0.594012	0.405988	E-SWF
PPS69	Couflens.2	Ariège	42.75	1.18333	1.67884	0.212299	0.698238	0.301762	E-SWF
PPS70	Aston A	Ariège	42.6667	1.65	1.68154	0.212929	0.578642	0.421358	E-SWF
PPS71	Aston B	Ariège	42.6667	1.65	1.84025	0.263092	0.629752	0.370248	E-SWF
PPS72	Vidou 1	Hautes Pyrénées	43.3	0.333333	1.6682	0.206245	0.125736	0.874264	W-SWF
PPS73	Begole	Hautes Pyrénées	43.15	0.316667	1.7038	0.219759	0.0317664	0.968234	W-SWF
PPS736	Ariege 1	Ariège	42.7667	1.5	1.67167	0.203392	0.514152	0.485848	E-SWF
PPS737	Couflens.1	Ariège	42.75	1.18333	1.67167	0.210803	0.715122	0.284878	E-SWF
PPS76	Nestier 1	Hautes Pyrénées	43.05	0.466667	1.72559	0.227276	0.17731	0.82269	W-SWF
PPS77	Saint Laurent de Neste 1	Hautes Pyrénées	43.0833	0.466667	1.74841	0.233217	0.147703	0.852297	W-SWF
PPS78	Saint Laurent de Neste 2	Hautes Pyrénées	43.0833	0.466667	1.72662	0.228355	0.134541	0.865459	W-SWF
PPS79	Aspin ez Angles	Hautes Pyrénées	43.0833	0.0166667	1.69209	0.218047	0.014733	0.985267	W-SWF
PPS8	Salechan	Hautes Pyrénées	42.95	0.633333	1.75862	0.238473	0.28829	0.71171	W-SWF
PPS80	Esquieze Serre	Hautes Pyrénées	42.8667	0	1.6685	0.207079	0.0146748	0.985325	W-SWF
PPS81	Luz	Hautes Pyrénées	42.8167	0.0166667	1.67931	0.210117	0.0297532	0.970247	W-SWF
PPS818	Lucq de Bearn	Pyrenees Atlantiques	43.3	-0.633333	1.81417	0.251672	0.143511	0.856489	W-SWF
PPS82	Bazus Aure	Hautes Pyrénées	42.85	0.35	1.66875	0.210355	0.136394	0.863606	W-SWF
PPS820	Blanche Htes.Pyr.C1	Hautes Pyrénées	NA	NA	1.55568	0.172973	0.245797	0.754203	W-SWF
PPS821	Val du Gave d’Aspe	Pyrenees Atlantiques	43.05	0.25	1.71933	0.222664	0.01291	0.98709	W-SWF
PPS822	Monein C1	Pyrenees Atlantiques	43.2833	-0.55	1.78899	0.24112	0.0793646	0.920635	W-SWF
PPS823	Lourdios.C1	Pyrenees Atlantiques	43.0333	-0.65	1.73323	0.224119	0.0055244	0.994476	W-SWF
PPS83	Guchan	Hautes Pyrénées	42.8333	0.333333	1.69771	0.217829	0.22197	0.77803	W-SWF
PPS84	Sauveterre de Comminges 1	Haute Garonne	43.0333	0.666667	1.70526	0.218929	0.294168	0.705832	W-SWF
PPS85	Floirac Camboni A	Lot	44.9	1.66667	1.59128	0.172965	0.961953	0.038047	E-SWF
PPS86	Floirac	Lot	44.9	1.66667	1.64439	0.190717	0.592966	0.407034	E-SWF
PPS87	Cressensac 1	Lot	45.0167	1.51667	1.64984	0.177428	0.995569	0.0044308	E-SWF
PPS9	Bareilles	Hautes Pyrénées	42.8833	0.433333	1.6905	0.217485	0.200395	0.799605	W-SWF
PPS96	Marmande.31	Lot et Garonne	NA	NA	1.67004	0.200671	0.719551	0.280449	E-SWF
PPS962	Asson	Pyrenees Atlantiques	43.0833	-0.233333	1.69779	0.211977	0.0309654	0.969035	W-SWF
PPS963	Val d’Aran	Haute Garonne	42.85	0.733333	1.70655	0.219306	0.499094	0.500906	W-SWF
PPS964	Argeles	Hautes Pyrénées	43.0833	0.2	1.60595	0.179814	0.0522256	0.947774	W-SWF
PPS965	Barzun	Pyrenees Atlantiques	43.2167	-0.116667	1.72499	0.223885	0.0114438	0.988556	W-SWF
PPS966	Ariege 3	Ariège	NA	NA	1.55058	0.163077	0.604551	0.395449	E-SWF
PPS967	Pontacq	Pyrenees Atlantiques	43.2	-0.1	1.63581	0.191267	0.0271004	0.9729	W-SWF
PPS968	Urdos	Pyrenees Atlantiques	42.8333	-0.516667	1.68896	0.205028	0.0093742	0.990626	W-SWF
PPS969	Monein 1	Pyrenees Atlantiques	43.2833	-0.55	1.68377	0.211032	0.0718312	0.928169	W-SWF
PPS98	Landes 1	Landes	43.717	-1.05	1.72422	0.221942	0.0751314	0.924869	W-SWF
