# Supplementary material for: Genetic diversity of maize landraces from the South-West of France
Source: PLoS One. 2021 Feb 1;16(2):e0238334. doi: 10.1371/journal.pone.0238334 (PMC7850504; doi:10.1371/journal.pone.0238334)
Supplement: S2 Table — (XLSX) [file pone.0238334.s005.xlsx]

## Sheet: S2 Table
S2 Table. Passport information and PCA analysis result on SNP data of 342 maize landraces.
CodeColl	Commonname	LatSiteColl	LongSiteColl	ZoneOri	PaysOri	cluster.Name	membership	Axis1	Axis2	Axis3	Axis4	Id_country initial
Ames2749	Palmer_Rhode_Island_Flint	41.9	-71.9	North America	Usa	Northern_Flint	0.9588	-34.0267	-7.07468	0.422323	1.64986	USA
Ames2750	Wakefields Rhode Island Flint	41.9	-72.5667	North America	Usa	Northern_Flint	0.9586	-30.3424	-7.39618	-1.69423	-0.877775	USA
Ames2752	Quicks_Rhode_Island_Flint	42.45	-72.0167	North America	Usa	Northern_Flint	0.929	-32.219	-6.9976	-0.600022	1.60055	USA
Ames2755	Canada_Yellow_Flint	52	-106	North America	Canada	Northern_Flint	0.5764	-29.8496	-7.50296	1.11885	0.424363	CAN
ANTI3	-	17.0833	-61.7167	Caribbean	Antigua	Caribbean	0.951	23.8005	-8.19323	9.13085	0.742226	CAR
ANTI392	Amagaceno	6.33333	-75.5	Central America and Mexico	Colombia	Andes	0.4448	20.2075	2.71534	-2.45818	2.8119	COL
APUC140	Confite_Puneno	-13.35	-72.55	South America	Peru	Andes	0.8952	1.14124	-1.79313	-14.4497	4.42544	PER
APUC171	San_Geronimo	-13.35	-73.2167	South America	Peru	Andes	0.7232	2.31376	-0.757608	-17.7352	3.45222	PER
ARGE306	NA	-34.5	-68.5	South America	Argentina	Others	0	12.552	-2.36847	2.7255	2.16751	ARG
ARGE472	NA	-23.2	-65.35	South America	Argentina	Others	0	17.3747	8.07602	-18.2955	15.7909	ARG
ARGE486	Cuarento Cateto	-34.9	-57.95	South America	Argentina	Mexican	0.3096	15.7592	3.26935	2.79931	-1.53019	ARG
ARGE564	Cateto Amarillo	-26.0333	-65.5	South America	Argentina	Andes	0.7628	15.3115	8.34679	-19.2174	17.0337	ARG
BARB5	Coastal_Tropical_Flint	13	-59.0333	Caribbean	Barbados	Caribbean	0.7652	23.362	-5.91722	7.3108	-0.782664	CAR
BOLI711	Perola	-21.3	-64.4333	South America	Bolivia	Andes	0.7988	20.101	1.78559	-7.5321	12.5493	BOL
BOZM0214	Uchuquilla	-17.35	-66.0167	South America	Bolivia	Andes	0.9298	16.3307	10.6531	-23.335	18.0232	BOL
BRAZ2441	NA	-15.78	-47.936	South America	Brazil	Others	0	11.6035	-3.81435	1.9378	2.19214	BRA
BRAZ60	NA	-22.217	-54.8	South America	Brazil	Others	0	21.6775	-1.60679	-2.217	9.37532	BRA
BRVI142	Early_Caribbean	18.5	-65.5	Caribbean	British Virgin Islands	Caribbean	0.9444	24.2096	-7.82689	9.78847	1.50411	CAR
CHIH150	Palomero_Toluqueno	29.3667	-111.083	Central America and Mexico	Mexico	Mexican	0.7614	-1.0693	-9.04672	-12.0568	-10.6828	MEX
CHIH38	Apachito	27.8	-111.067	Central America and Mexico	Mexico	Mexican	0.6246	4.02725	-7.62011	-14.0542	-12.8697	MEX
CHIS104	Zapalote_Grande	15.3333	-92.6667	Central America and Mexico	Mexico	Caribbean	0.6196	13.8247	-4.8383	-2.72453	-8.75967	MEX
CHIS63	Tepecintle	16.7667	-93.3667	Central America and Mexico	Mexico	Caribbean	0.4218	18.6309	-5.30404	0.642144	-4.64613	MEX
CHZM08060	NA	-37.75	-72	South America	Chile	Others	0	-7.65965	-10.4373	-10.7936	-7.05553	CHI
CRIC166	Salvadoreno	9.98333	-84.0667	Central America and Mexico	Costa Rica	Caribbean	0.7902	21.9555	-3.46873	3.27952	0.586046	COS
CUBA12	Cuban_Flint	22.4167	-83.7333	Caribbean	Cuba	Mexican	0.8232	22.4325	-6.66488	5.3802	-0.106325	CAR
CUBA44	Cuban_Flint	20.3833	-76.4333	Caribbean	Cuba	Caribbean	0.7596	22.7386	-6.34499	4.82227	0.85377	CAR
CUBA54	Chandelle	20.9	-76.25	Caribbean	Cuba	Caribbean	0.7512	23.289	-7.67145	6.13242	-0.1529	CAR
CUBA63	Cuban_Flint	20.6667	-75.6667	Caribbean	Cuba	Caribbean	0.5574	23.0775	-6.90071	5.4825	0.0986276	CAR
DES103	Early_Caribbean	16.3333	-61.05	Caribbean	Guadeloupe	Caribbean	0.9328	23.1717	-7.69208	9.08354	1.17141	CAR
ECUA617	Tusilla	-4.08333	-78.55	Central America and Mexico	Ecuador	Andes	0.591	20.2057	3.7989	-6.97117	8.49796	ECU
ECUA696	Canguil	-0.216667	-78.25	Central America and Mexico	Ecuador	Andes	0.6508	2.96286	-2.70011	-17.3244	-1.92282	ECU
EPZMV155	Amarillo de Maranon	42.6167	-1.75	Europe	Spain	Corn_Belt_Dent	0.39	-13.3387	7.67468	2.24961	-1.53069	SPA
EPZMV156	Amarillo_de_Utrera	37.1833	-5.78333	Europe	Spain	Caribbean	0.437	11.6685	-3.2697	7.59816	-0.467853	SPA
EPZMV159	Pabilillo_de_Granada	37.1833	-3.6	Europe	Spain	Italian	0.6058	10.4192	13.979	2.57058	-4.24718	SPA
EPZMV168	Aduna	43.2667	-2.03333	Europe	Spain	Pyrenees_Galicia_2	0.692	-6.58419	8.22064	0.264534	0.697072	SPA
EPZMV171	Rojo_de_Tolosa	43.1167	-2.06667	Europe	Spain	Pyrenees_Galicia_2	0.3272	4.3463	4.20952	5.65694	-1.55114	SPA
EPZMV173	Blanco_de_Ricote	38.1333	-1.36667	Europe	Spain	Mexican	0.9596	15.382	9.4959	4.3347	-1.21366	SPA
EPZMV23	Basto	37.3667	-5.98333	Europe	Spain	Mexican	0.3968	12.8756	-0.425877	4.77273	-0.899654	SPA
EPZMV232	Amarillo_Pequeno_de_Bernedo	42.6167	-3.16667	Europe	Spain	Mexican	0.3058	-14.7948	4.58815	1.81522	-0.530298	SPA
EPZMV310	Andaluz	38.0333	-5.98333	Europe	Spain	Italian	0.659	18.9831	5.56477	4.51738	-3.53541	SPA
EPZMV333	Conil	36.267	-6.083	Europe	Spain	Caribbean	0.8024	18.7832	0.793314	6.61088	-3.12253	SPA
EPZMV336	Vejer	36.25	-5.883	Europe	Spain	Caribbean	0.8086	18.9325	1.45515	7.02732	-4.49808	SPA
EPZMV337	Villamartin	38.7	-5.98333	Europe	Spain	Caribbean	0.406	18.4833	0.550329	7.68072	-4.36603	SPA
EPZMV70	Vasco_1	42.8167	-1.61667	Europe	Spain	Pyrenees_Galicia_2	0.75	-8.32757	9.42445	0.92119	-1.82404	SPA
GUAT36	San_Marceno	15.4167	-91.1	Central America and Mexico	Guatemala	Caribbean	0.5664	18.9272	-7.34276	5.41031	1.9378	GUA
GUAT45	Oloton	14.6333	-90.5167	Central America and Mexico	Guatemala	Mexican	0.7786	19.2404	-5.50695	0.637188	-1.4838	GUA
GUAT527	Quicheno_early	15.1667	-91.25	Central America and Mexico	Guatemala	Caribbean	0.4586	18.2046	-3.58947	-2.0408	-3.71589	GUA
IPK15	Caspersmeyer_II	52.5	12.2167	Europe	Germany	Northern_Flint	0.8374	-29.6249	-2.75211	1.12724	3.16087	GER
IPK158	Mahndorfer	52.0667	11.0667	Europe	Germany	Northern_Flint	0.9608	-33.0369	-1.48477	2.14315	2.78203	GER
IPK239	Strenzfelder	51.7833	11.7167	Europe	Germany	Northern_Flint	0.959	-31.093	-1.35194	2.32524	1.60971	GER
IPK242	Mecklenburger	47.85	12.5833	Europe	Germany	Caribbean	0.3612	-26.4844	2.76233	2.50028	0.363369	GER
IPK25	Dr._Delliles_Körnermais	52.5	10.8833	Europe	Germany	Northern_Flint	0.965	-33.7271	-3.01583	3.58773	4.2252	GER
IPK26	Rimpaus_Binder	52.1	10.1833	Europe	Germany	Northern_Flint	0.786	-17.11	9.56174	3.11982	-3.33363	GER
IPK6	Terras_Binder	52.1	10.85	Europe	Germany	Northern_Flint	0.9514	-28.4809	2.33101	2.797	-0.56136	GER
IPK60	Vorarlberger Weisser	47.4167	9.75	Europe	Austria	Northern_Flint	0.9428	-35.4522	-1.68476	2.90831	2.88639	AUS
IPK9	Pautzfelder	49	11	Europe	Germany	Northern_Flint	0.944	-33.5877	-1.78251	3.01447	3.58874	GER
JALI102	Tabloncillo	19.4833	-103.283	Central America and Mexico	Mexico	Mexican	0.6318	7.20812	-6.12723	-8.66618	-10.6655	MEX
JALI71	Harinoso_de_Ocho_Occidentales	20.1667	-103.05	Central America and Mexico	Mexico	Mexican	0.735	5.37348	-7.20267	-11.5446	-13.8479	MEX
KRO1	Szyldeca	52.4167	16.8833	Europe	Poland	Northern_Flint	0.974	-31.4483	-0.302641	2.92915	1.74381	POL
KRO2	Oksonska	52.4167	17.55	Europe	Poland	Northern_Flint	0.7364	-16.7851	8.32512	2.66057	-1.54057	POL
KRO3	Rozyllo	52.4167	18.2167	Europe	Poland	Northern_Flint	0.442	-13.5809	7.98616	2.64836	-0.543684	POL
MART4	Early_Caribbean	14.75	-61.1833	Caribbean	Martinique	Caribbean	0.921	24.4861	-7.88553	9.70253	0.911125	CAR
MEXI3	Conico	19.2833	-99.65	Central America and Mexico	Mexico	Mexican	0.6604	4.33303	-7.13637	-17.6556	-14.333	MEX
MEXI7	Cacahuacintle	19.2833	-99.6333	Central America and Mexico	Mexico	Mexican	0.8612	4.84834	-7.64826	-17.6204	-14.8341	MEX
MGA235	Early_Caribbean	16.3333	-63.05	Caribbean	Guadeloupe	Caribbean	0.6774	24.1825	-8.47115	8.65845	0.87288	CAR
MRIZP47	Zuti_Rani	44.8	20.4667	Europe	Yugoslavia	Italian	0.8546	6.76399	18.8011	4.73797	-4.23366	YUG
MRIZP676	Zuti_Murt-Optak	43.4667	20.4667	Europe	Yugoslavia	Northern_Flint	0.4798	-15.8372	7.72309	3.57429	0.0610863	YUG
NAYA24	Harinoso_de_Ocho	21.95	-105.3	Central America and Mexico	Mexico	Mexican	0.457	6.40524	-7.4462	-8.17012	-11.7303	MEX
NAYA39	Reventador	21.9333	-105.3	Central America and Mexico	Mexico	Mexican	0.854	6.31928	-7.34263	-7.82423	-12.7671	MEX
OAXA50	Zapalote_Chico	16.5833	-94.6	Central America and Mexico	Mexico	Mexican	0.6522	14.1278	-4.71101	-3.57293	-7.51275	MEX
PANA168	Salvadoreno	8.13333	-81.4167	Central America and Mexico	Panama	Andes	0.3746	21.5029	-1.16163	1.34665	1.49184	PAN
PARA167	NA	-12.083	-76.95	South America	Peru	Others	0	14.7034	-2.35447	-2.58935	12.9415	PER
PARA183	NA	-27	-57	South America	Paraguay	Others	0	9.47189	-4.99155	-0.974734	10.9418	PAR
PERU1303	Confite_Morocho	-12.45	-75.6833	South America	Peru	Andes	0.9366	17.185	13.2123	-25.3038	20.0699	PER
PERU590	NA	-25.298	-57.637	South America	Paraguay	Others	0	20.4662	2.59466	-8.24364	10.0717	PAR
PI213699	Krug_Yellow_Dent	42.4	-93.0667	North America	Usa	Corn_Belt_Dent	0.7262	5.70479	-11.7651	7.81709	5.32528	USA
PI213715	Gourdseed_Dent	37.5	-96	North America	Usa	Mexican	0.9724	9.33257	-12.4235	8.76338	5.78827	USA
PI213719	Reids_Yellow_Dent	38.4667	-92.5	North America	Usa	Corn_Belt_Dent	0.8024	5.93787	-12.5318	8.30768	5.57528	USA
PI213763	Mandan_Pyrenees_Galicia__Flint_Flour	47.55	-99.5833	North America	Usa	Northern_Flint	0.6376	-21.8876	-8.25566	-4.06958	-3.10429	USA
PI213793	Assiniboine	46.8167	-100.817	North America	Usa	Northern_Flint	0.7442	-22.5292	-7.7133	-4.32866	-3.47756	USA
PI214189	Falconer	49.8667	-97.1667	North America	Canada	Corn_Belt_Dent	0.386	-16.6951	-8.5223	-1.47666	-1.26786	CAN
PI214295	Pride_of_Saline	38.5	-97.65	North America	Usa	Corn_Belt_Dent	0.846	6.62213	-12.418	8.34862	5.44595	USA
PI217410	Papago_Flour_Corn	32.25	-112	North America	Usa	Mexican	0.642	-2.43507	-8.27415	-10.2023	-13.7907	USA
PI217413	Zapalote_Chico	19.3833	-99.15	Central America and Mexico	Mexico	Mexican	0.5382	13.9273	-5.42456	-3.4823	-8.43019	MEX
PI217460	King Philip	45	-70.6667	North America	Usa	Northern_Flint	0.9156	-27.2324	-6.99942	1.47284	2.59791	USA
PI218137	Tesuque_Pueblo	35.8	-105.983	North America	Usa	Corn_Belt_Dent	0.7578	-9.22161	-8.17017	-9.47215	-9.55475	USA
PI269743	Shoepeg	38	-93	North America	Usa	Corn_Belt_Dent	0.9386	5.50565	-12.6582	9.9583	5.15426	USA
PI280061	Lancaster_Surecrop	40.4833	-82.55	North America	Usa	Corn_Belt_Dent	0.893	1.97328	-10.6909	6.43448	3.60815	USA
PI311237	Hickory_King	34	-84.7	North America	Usa	Corn_Belt_Dent	0.6348	8.98668	-11.7405	8.27685	4.42148	USA
PI401755	Sioux Tribe	43.0167	-102.55	North America	Usa	Northern_Flint	0.4838	-23.4703	-7.86018	-4.54499	-3.88052	USA
PI401757	Gaspe_Flint	48.8167	-64.25	North America	Usa	Northern_Flint	0.8876	-33.1751	-5.99948	-0.22164	0.825212	USA
Pionner	Jaune de bade	48.5667	8.58333	Europe	Germany	Northern_Flint	0.8408	-32.1726	-2.20142	2.29945	2.80903	GER
Por10	MILHO_BRANCO_PEROLA_VERDIAL	41.467	-7.85	Europe	Portugal	Others	0	0.409599	-0.793796	-3.08323	2.91687	POR
Por17	MILHO_BRANCO	40.6	-8.083	Europe	Portugal	Others	0	-8.94294	5.18176	-4.31845	3.47008	POR
PPS1	Salies de Bearn 1	43.4667	-0.9	SW France	South-West of France	W-SWF	0.98061	-3.42998	11.378	2.46802	-1.81571	W-SWF
PPS10	Estarvielle	42.8167	0.416667	SW France	South-West of France	W-SWF	0.853871	-5.69523	10.3455	1.86539	-1.26865	W-SWF
PPS1012	Ratenelle	46.5167	5	Europe	France	Italian	0.506	-15.9218	3.69518	2.69904	0.953222	FRA
PPS1016	Couserans	42.9167	1.05	SW France	South-West of France	E-SWF	0.727966	-4.74446	0.34544	3.76465	1.0242	E-SWF
PPS1031	Arrien	43.3	-0.15	SW France	South-West of France	W-SWF	0.949672	-2.92477	11.9008	2.90106	-1.28694	W-SWF
PPS1036	Saint Creac.A	43.05	-0.0166667	SW France	South-West of France	E-SWF	0.5806	-5.32453	4.77147	3.2966	0.268697	E-SWF
PPS1037	Saint Creac.B	43.05	-0.0166667	SW France	South-West of France	W-SWF	0.829724	-4.46911	9.76199	2.35359	-1.29965	W-SWF
PPS1038	Saint Creac.C	43.05	-0.0166667	SW France	South-West of France	W-SWF	0.923751	-3.50051	11.008	2.59536	-1.01104	W-SWF
PPS1039	Sarrancolin	42.95	0.4	SW France	South-West of France	E-SWF	0.658252	-5.85079	3.40289	3.36424	0.627506	E-SWF
PPS1040	Monein 2	43.2833	-0.55	SW France	South-West of France	W-SWF	0.868077	-1.62151	9.66108	3.26472	-0.541214	W-SWF
PPS1041	Gazost	43	0.0166667	SW France	South-West of France	W-SWF	0.869731	-3.22429	10.07	2.97848	-0.934345	W-SWF
PPS1042	Morlaas	43.3333	-0.25	SW France	South-West of France	W-SWF	0.938596	-2.9876	10.1061	2.72112	-1.35345	W-SWF
PPS1043	Argeles Gazost	42.9	-0.25	SW France	South-West of France	W-SWF	0.916909	-3.3333	11.4097	2.23321	-1.39868	W-SWF
PPS1044	Pierrefitte	42.9333	-0.0166667	SW France	South-West of France	W-SWF	0.959682	-3.23196	10.3707	1.78671	-1.60575	W-SWF
PPS1045	Bagnères de Bigorre 1	43.05	0.166667	SW France	South-West of France	W-SWF	0.890593	-4.19253	10.3273	3.05328	-1.26399	W-SWF
PPS1046	Arrens	42.9	-0.25	SW France	South-West of France	W-SWF	0.972074	-3.6963	11.212	2.69031	-1.71499	W-SWF
PPS1047	Saint Engrace	42.9833	-0.816667	SW France	South-West of France	W-SWF	0.986388	-1.42253	11.8848	2.22371	-1.92256	W-SWF
PPS1048	Orthez d’Asson.A	43.0833	-0.25	SW France	South-West of France	W-SWF	0.940235	-3.17648	10.9208	2.67179	-1.21758	W-SWF
PPS1049	Orthez d’Asson.B	43.0833	-0.25	SW France	South-West of France	W-SWF	0.972805	-3.78766	11.7668	2.64426	-1.30833	W-SWF
PPS1050	Tarbes	43.25	0	SW France	South-West of France	W-SWF	0.96819	-3.73397	11.7312	2.66036	-1.30325	W-SWF
PPS1051	Lourdes	43.0833	0.0333333	SW France	South-West of France	W-SWF	0.942419	-3.51803	11.2667	2.27583	-1.69877	W-SWF
PPS1052	Bagnères de Bigorre 2	43.05	0.166667	SW France	South-West of France	W-SWF	0.928826	-5.04736	10.5356	3.10167	-1.25159	W-SWF
PPS1053	Ourdes	42.9667	0.533333	SW France	South-West of France	W-SWF	0.973791	-2.88301	11.3652	2.42612	-1.85	W-SWF
PPS1054	Monein 3	43.2833	-0.55	SW France	South-West of France	W-SWF	0.988684	-2.24349	11.9689	2.43591	-1.80486	W-SWF
PPS1057	Lestelle Betharram	43.1167	-0.2	SW France	South-West of France	W-SWF	0.868512	-5.28735	9.13803	2.37135	-0.953872	W-SWF
PPS1058	Gurmencon	43.15	-0.6	SW France	South-West of France	W-SWF	0.99999	-2.8976	12.5696	2.75317	-1.64185	W-SWF
PPS11	Sost	42.8833	0.55	SW France	South-West of France	W-SWF	0.729303	-8.25037	10.1391	1.80733	-1.63518	W-SWF
PPS1132	Smut Nose	45	-70	North America	Usa	Corn_Belt_Dent	0.7728	-14.3035	-9.87944	-2.10437	-1.14701	USA
PPS115	Marano	44.5167	11.4333	Europe	Italy	Italian	0.6804	0.82625	21.074	5.11572	-5.54556	ITA
PPS1153	Col du Soulor	42.9	-0.25	SW France	South-West of France	W-SWF	0.829092	-3.94865	8.21196	2.67929	-1.27065	W-SWF
PPS1154	Oloron Sainte Marie	43.15	-0.583333	SW France	South-West of France	W-SWF	0.99999	-2.27993	12.3493	3.15971	-1.16986	W-SWF
PPS116	VA204_Spezia	44.1167	9.83333	Europe	Italy	Italian	0.854	7.11973	22.6159	7.21359	-8.46598	ITA
PPS12	Portet	42.8133	0.4861	SW France	South-West of France	W-SWF	0.671184	-7.92049	9.24214	2.20564	-1.4563	W-SWF
PPS121	Beaumont	44.7667	0.75	SW France	South-West of France	E-SWF	0.835372	-17.4161	4.8402	1.59036	-0.378	E-SWF
PPS122	Millette du Lauragais 1	43.383	1.717	SW France	South-West of France	W-SWF	0.509833	-8.58243	9.1179	1.68923	-1.09531	W-SWF
PPS1234	Portugal	38.7167	-9.11667	Europe	Portugal	Pyrenees_Galicia_2	0.4838	-8.90481	6.66851	-4.16525	3.49286	POR
PPS1236	Coarraze	43.1667	-0.2	SW France	South-West of France	W-SWF	0.549677	-1.32414	2.86404	4.41957	0.745168	W-SWF
PPS1248	Pop Cornée.1	43.9	-0.483333	SW France	South-West of France	E-SWF	0.54411	-8.95967	6.12397	-5.45223	4.47114	E-SWF
PPS1249	Pop Cornée.2	43.9	-0.483333	SW France	South-West of France	E-SWF	0.506057	-7.96253	7.01121	-5.62303	4.18071	E-SWF
PPS1250	Le Muret.1	44.833	-0.825	SW France	South-West of France	E-SWF	0.751003	-2.93707	-2.40213	4.62132	2.56012	E-SWF
PPS1251	Le Muret.2	44.833	-0.825	SW France	South-West of France	E-SWF	0.609561	-2.05775	0.112926	3.82318	1.77779	E-SWF
PPS1252	Isle sur Tarn	43.8833	1.78333	SW France	South-West of France	E-SWF	0.789059	-1.41415	-7.3551	2.29508	1.36982	E-SWF
PPS13	Aleu	42.8833	1.26667	SW France	South-West of France	E-SWF	0.656859	-12.3182	7.87492	1.04005	-1.32829	E-SWF
PPS14	Massat	42.8667	1.38333	SW France	South-West of France	E-SWF	0.656673	-12.3529	6.40505	1.68553	-0.441986	E-SWF
PPS140	Foldeaki_Corne	47.5167	19.0333	Europe	Hungary	Corn_Belt_Dent	0.475	-1.12877	-10.4759	8.64565	6.78967	HUN
PPS1421	Pouyastruc	43.267	0.167	SW France	South-West of France	W-SWF	0.896948	-1.70885	9.29052	2.89307	-0.434194	W-SWF
PPS15	Lacaune	43.55	2.58333	SW France	South-West of France	E-SWF	0.773639	-15.2678	6.93091	1.84252	-0.406827	E-SWF
PPS151	Martonvasari	47.5167	19.7	Europe	Hungary	Northern_Flint	0.6558	-6.90054	-9.47279	6.50542	4.06637	HUN
PPS160	Ariesan	44.4167	26.1	Europe	Romania	Northern_Flint	0.335	-11.9853	3.18755	3.49597	1.10203	ROM
PPS17	Barisis	49.5667	3.31667	Europe	France	Pyrenees_Galicia_2	0.717	-4.54749	11.6329	3.16631	-2.34212	FRA
PPS187	VA1_Ott_Tortonese	44.7833	10.3167	Europe	Italy	Italian	0.942	10.8546	23.7191	-0.581023	-3.69502	ITA
PPS189	Saint Lieux les Lavaur	43.75	1.75	SW France	South-West of France	E-SWF	0.52123	-8.29859	9.25376	1.48755	-0.585456	E-SWF
PPS19	Liesse	49.6	3.81667	Europe	France	Northern_Flint	0.5598	-13.2143	7.37415	2.61098	-1.03801	FRA
PPS191	Aston D	42.6667	1.65	SW France	South-West of France	E-SWF	0.653471	-10.5681	7.5408	2.21931	-0.585796	E-SWF
PPS192	Cambon Le Lavaur	43.5833	1.85	SW France	South-West of France	W-SWF	0.573687	-7.62226	9.38687	1.79533	-0.280232	W-SWF
PPS193	Aurignac	43.2	0.866667	SW France	South-West of France	W-SWF	0.523224	-8.26758	9.47564	1.22627	-0.778892	W-SWF
PPS194	Grand Roux Basque 1	NA	NA	SW France	South-West of France	W-SWF	0.509825	4.68816	0.0832325	4.77643	0.531297	W-SWF
PPS196	Moulin Neuf	43.0667	1.93333	SW France	South-West of France	W-SWF	0.536865	-7.30929	8.41643	1.88256	-0.505886	W-SWF
PPS198	Marmande.36	NA	NA	SW France	South-West of France	E-SWF	0.675893	0.0847116	3.55306	5.93143	1.79078	E-SWF
PPS199	Parleboscq	43.9333	0.0333333	SW France	South-West of France	W-SWF	0.557131	-6.70812	8.86445	2.04994	-1.01333	W-SWF
PPS2	Saint Jean Pied de Port 1	43.15	-1.21667	SW France	South-West of France	W-SWF	0.949906	-2.63006	11.348	2.79439	-1.78398	W-SWF
PPS20	Campan Galade	42.95	0.216667	SW France	South-West of France	W-SWF	0.906273	-4.79695	11.4387	2.40826	-1.64215	W-SWF
PPS21	Sainte Marie de Campan	42.9667	0.25	SW France	South-West of France	W-SWF	0.930715	-4.49491	11.0816	1.88474	-1.46267	W-SWF
PPS22	Esterre	42.8667	0	SW France	South-West of France	W-SWF	0.9565	-2.93247	11.7011	2.70637	-1.97829	W-SWF
PPS226	Marmande.10	NA	NA	SW France	South-West of France	E-SWF	0.86737	-12.669	3.90181	1.76728	0.862863	E-SWF
PPS227	Marmande.21	NA	NA	SW France	South-West of France	E-SWF	0.880795	-11.057	1.99423	2.34627	0.375399	E-SWF
PPS228	Marmande.26	NA	NA	SW France	South-West of France	E-SWF	0.858823	-14.1182	4.84976	2.48425	-0.0716929	E-SWF
PPS229	Marmande.34	NA	NA	SW France	South-West of France	E-SWF	0.889137	-16.7174	0.0495669	-0.0635944	1.07163	E-SWF
PPS23	Laruns	42.8833	-0.416667	SW France	South-West of France	W-SWF	0.978966	-2.53307	11.7569	2.30666	-1.20927	W-SWF
PPS230	Sainte Livrade	43.65	1.1	SW France	South-West of France	E-SWF	0.734142	-12.9803	5.95868	1.68976	0.154718	E-SWF
PPS235	Grand Roux Basque 2	NA	NA	SW France	South-West of France	W-SWF	0.986977	-2.75631	11.8605	2.36161	-1.48237	W-SWF
PPS237	Seix	42.8167	1.15	SW France	South-West of France	E-SWF	0.707808	-13.4913	7.5477	1.52501	-0.921447	E-SWF
PPS238	Riverenert 2	42.95	1.25	SW France	South-West of France	W-SWF	0.60376	-8.07628	9.26503	1.58198	-1.15348	W-SWF
PPS24	Viey	42.8833	0.0166667	SW France	South-West of France	W-SWF	0.96872	-3.19196	11.9949	2.07933	-1.84656	W-SWF
PPS240	Saint Sauveur	42.8167	0.0166667	SW France	South-West of France	W-SWF	0.950314	-3.61821	11.9302	1.72437	-1.60463	W-SWF
PPS241	Millette de Finham.AGPM	43.9167	1.21667	SW France	South-West of France	E-SWF	0.890363	-14.7237	5.31535	1.03103	-0.102784	E-SWF
PPS243	Floirac Camboni B	44.9	1.66667	SW France	South-West of France	W-SWF	0.502372	-7.8207	8.39687	1.99385	-0.74417	W-SWF
PPS25	Bize	43.0333	0.466667	SW France	South-West of France	W-SWF	0.781732	-6.9801	10.3785	2.77897	-1.03818	W-SWF
PPS26	Argein	42.9167	0.983333	SW France	South-West of France	W-SWF	0.611153	-8.94648	9.35588	2.04177	-1.5205	W-SWF
PPS27	Saint Christophe	44.4667	2.38333	SW France	South-West of France	W-SWF	0.685858	-4.21126	6.92103	3.22391	-0.132888	W-SWF
PPS35	Gironde 1	NA	NA	SW France	South-West of France	W-SWF	0.861416	-3.95017	11.224	1.63435	-1.47566	W-SWF
PPS361	Cassagnabere 1	43.2167	0.8	SW France	South-West of France	W-SWF	0.726413	-7.09794	9.99822	1.7537	-1.59475	W-SWF
PPS362	Marmande.35	NA	NA	SW France	South-West of France	E-SWF	0.772617	-2.41658	-3.38359	5.10115	2.67814	E-SWF
PPS363	Landes 2	43.883	-1.05	SW France	South-West of France	W-SWF	0.612377	-13.1479	7.20385	2.13987	0.31748	W-SWF
PPS381	VA46_Quarantino_Famiglia	45.0333	10.3167	Europe	Italy	Italian	0.9474	6.61891	22.2233	6.90587	-4.71866	ITA
PPS410	Gironde 2	NA	NA	SW France	South-West of France	W-SWF	0.577587	-2.08185	5.04213	3.39391	-0.200175	W-SWF
PPS442	Gironde 3	NA	NA	SW France	South-West of France	W-SWF	0.827828	-4.33651	9.73977	2.03441	-0.71582	W-SWF
PPS444	Norteno	42.8667	-8.55	Europe	Spain	Mexican	0.4486	-12.2558	4.89809	-0.426656	-1.67136	SPA
PPS448	Wielkopolenka	51.15	21.8333	Europe	Poland	Northern_Flint	0.9118	-30.7332	2.52014	2.68312	1.4901	POL
PPS458	Iregszemscei_12_hetes	47.5167	20.3667	Europe	Hungary	Northern_Flint	0.5872	-16.1802	7.21369	3.11031	-0.423475	HUN
PPS460	Gironde 4	NA	NA	SW France	South-West of France	W-SWF	0.866865	-5.22584	10.8447	1.96559	-1.39993	W-SWF
PPS462	Stupicka_Rana	50.0833	15.0833	Europe	Czechoslovakia	Northern_Flint	0.8902	-29.8307	1.80028	5.80841	0.40442	CZE
PPS471	Minnesota_13	45.5833	-94.4667	North America	Usa	Corn_Belt_Dent	0.8582	4.56845	-11.7891	8.29049	5.13436	USA
PPS474	Ain	46.2	5.21667	Europe	France	Northern_Flint	0.824	-17.7324	8.96346	1.65528	-0.23371	FRA
PPS478	Labastide de Boussignac	43.05	1.88333	SW France	South-West of France	E-SWF	0.594096	-5.73848	4.27492	2.70773	0.932153	E-SWF
PPS482	Cuguron	43.1	0.516667	SW France	South-West of France	W-SWF	0.715812	-7.46385	10.234	2.34385	-1.32518	W-SWF
PPS483	Gironde 5	NA	NA	SW France	South-West of France	W-SWF	0.546717	-3.15821	3.49956	3.03274	0.0207031	W-SWF
PPS484	Gironde 6	NA	NA	SW France	South-West of France	W-SWF	0.911818	-4.44101	11.488	1.75387	-1.66717	W-SWF
PPS485	Gironde 7	NA	NA	SW France	South-West of France	W-SWF	0.83006	-4.94992	9.29722	2.28665	-1.09673	W-SWF
PPS486	Gironde 8	NA	NA	SW France	South-West of France	W-SWF	0.787996	-5.46917	9.30808	2.12612	-1.22088	W-SWF
PPS487	Cazalis	44.3333	-0.383333	SW France	South-West of France	E-SWF	0.530558	-5.42968	1.58236	3.3309	0.733779	E-SWF
PPS488	Estaut 1	42.9	-0.516667	SW France	South-West of France	W-SWF	0.997992	-2.50159	11.5352	2.35426	-2.84985	W-SWF
PPS490	Bugard	43.25	0.316667	SW France	South-West of France	W-SWF	0.848985	-4.32242	11.3644	2.38792	-1.03234	W-SWF
PPS491	Saint Laurent de Neste 3	43.0833	0.466667	SW France	South-West of France	W-SWF	0.821404	-5.50197	10.8691	2.56711	-1.30205	W-SWF
PPS498	Estaut 2	42.9	-0.516667	SW France	South-West of France	W-SWF	0.993252	-2.04737	11.5834	2.55122	-2.41879	W-SWF
PPS5	Wantzenau	48.65	7.81667	Europe	France	Northern_Flint	0.8612	-32.7413	-2.09836	2.50439	2.34445	FRA
PPS501	Borie Lautrec	43.7	2.13333	SW France	South-West of France	E-SWF	0.663684	-10.8174	8.38222	1.57488	-0.284331	E-SWF
PPS502	Lautrec	43.7	2.13333	SW France	South-West of France	E-SWF	0.559252	-10.9456	9.08509	1.37414	-0.358102	E-SWF
PPS503	Semport	NA	NA	SW France	South-West of France	E-SWF	0.671211	-11.2261	8.07552	1.49714	-0.412921	E-SWF
PPS504	Villefranche d Albigeois.B	43.8833	2.31667	SW France	South-West of France	E-SWF	0.63906	-10.646	8.23153	1.63822	-0.172531	E-SWF
PPS505	Pampelone	44.1	2.23333	SW France	South-West of France	E-SWF	0.821232	-13.0112	6.00905	0.712895	-0.603802	E-SWF
PPS506	Poulinet Alban.A	43.8333	2.41667	SW France	South-West of France	E-SWF	0.614347	-11.108	9.32107	0.946104	-0.407091	E-SWF
PPS525	Manolovo	42.7	24.6667	Europe	Bulgaria	Corn_Belt_Dent	0.8042	-5.77565	3.73665	6.45455	2.81777	BUL
PPS534	Magyarovari	47.5167	21.0333	Europe	Hungary	Northern_Flint	0.4522	-19.0156	-3.09089	3.67413	3.444	HUN
PPS566	Boutx A	42.9167	0.766667	SW France	South-West of France	W-SWF	0.646702	-8.79441	9.78579	1.17129	-0.978689	W-SWF
PPS567	Boutx B	42.9167	0.766667	SW France	South-West of France	W-SWF	0.596858	-8.31096	9.66893	1.21798	-1.22731	W-SWF
PPS568	Moustajon	42.8	0.583333	SW France	South-West of France	E-SWF	0.621958	-2.87198	-0.399817	4.04181	1.52057	E-SWF
PPS570	Moncassin	43.45	0.466667	SW France	South-West of France	W-SWF	0.870176	-4.18309	10.3294	2.0975	-1.58501	W-SWF
PPS574	Fraysse Alban	43.9167	2.4	SW France	South-West of France	E-SWF	0.972783	-14.4853	4.18419	1.31973	0.508572	E-SWF
PPS575	Cabrilles	43.7	2.13333	SW France	South-West of France	E-SWF	0.972538	-16.5162	6.6006	0.786055	0.0078149	E-SWF
PPS58	Schindelmeiser	48.25	16.3667	Europe	Austria	Northern_Flint	0.9652	-33.9521	-0.0362123	3.72941	4.72487	AUS
PPS585	Gironde 9	NA	NA	SW France	South-West of France	W-SWF	0.959662	-4.22487	11.3296	1.42578	-1.71536	W-SWF
PPS59	Montirat Monesties	44.0667	2.1	SW France	South-West of France	E-SWF	0.579278	-10.9249	8.12741	1.89889	-0.673226	E-SWF
PPS597	Seix.Bardot	42.8167	1.15	SW France	South-West of France	E-SWF	0.739272	-13.6607	7.23024	1.6896	-0.624701	E-SWF
PPS598	Bugard A	43.25	0.316667	SW France	South-West of France	W-SWF	0.950837	-3.21528	10.6633	2.73464	-1.30467	W-SWF
PPS599	Burg	43.1833	0.316667	SW France	South-West of France	W-SWF	0.981996	-3.80568	11.5986	2.36704	-1.64563	W-SWF
PPS60	Poulinet Alban.B	43.8333	2.41667	SW France	South-West of France	E-SWF	0.657932	-11.7154	8.67406	1.16373	-0.459779	E-SWF
PPS600	Serre Rustaing	43.25	0.283333	SW France	South-West of France	W-SWF	0.94558	-3.55828	11.1371	2.66049	-1.37677	W-SWF
PPS601	Nestier 2	43.05	0.466667	SW France	South-West of France	W-SWF	0.729901	-7.39249	10.1203	1.48552	-1.41665	W-SWF
PPS602	Saint Laurent de Neste 4	43.0833	0.466667	SW France	South-West of France	W-SWF	0.888097	-5.66005	10.8132	1.73779	-1.26614	W-SWF
PPS603	Grust	42.8833	-0.05	SW France	South-West of France	W-SWF	0.992677	-3.45404	11.8495	2.32769	-1.89542	W-SWF
PPS604	Lannemezan	43.1167	0.383333	SW France	South-West of France	W-SWF	0.866251	-4.75966	10.8402	2.96726	-1.38237	W-SWF
PPS607	Doré de Bordes	43.2333	-0.266667	SW France	South-West of France	W-SWF	0.954773	-3.06995	11.1863	2.52004	-1.15927	W-SWF
PPS608	Doré du Pays	NA	NA	SW France	South-West of France	W-SWF	0.982931	-3.50551	11.4989	2.91432	-1.74121	W-SWF
PPS609	Grand Roux Basque 3	NA	NA	SW France	South-West of France	E-SWF	0.908685	-22.0909	3.85865	1.88884	-0.071456	E-SWF
PPS61	Vaour	44.0667	1.8	SW France	South-West of France	E-SWF	0.904416	-15.9605	1.32309	1.58809	0.856814	E-SWF
PPS610	Grand Roux Basque 4	NA	NA	SW France	South-West of France	W-SWF	0.988505	-1.71151	12.2476	3.01974	-1.19461	W-SWF
PPS611	Saint Jean Pied de Port 2	43.15	-1.21667	SW France	South-West of France	W-SWF	0.996705	-2.80079	12.0168	2.64972	-1.41629	W-SWF
PPS613	Millette La Cassignole	NA	NA	SW France	South-West of France	W-SWF	0.532042	-8.34789	9.42194	1.69283	-1.37113	W-SWF
PPS614	Espeyrac	44.6167	2.51667	SW France	South-West of France	E-SWF	0.908076	-14.9545	3.33427	1.73853	0.7322	E-SWF
PPS615	Saint Come	44.5333	2.81667	SW France	South-West of France	W-SWF	0.544052	-9.32711	7.61749	2.79593	-0.476184	W-SWF
PPS616	Saint Parthem.A	44.6167	2.28333	SW France	South-West of France	W-SWF	0.548448	-8.73699	6.75045	2.67517	0.306298	W-SWF
PPS617	Saint Parthem.B	44.6167	2.28333	SW France	South-West of France	W-SWF	0.685507	-7.61489	8.85299	2.29596	-1.04486	W-SWF
PPS621	Pop Gers	NA	NA	SW France	South-West of France	E-SWF	0.600236	11.4454	-3.55841	3.75923	1.96275	E-SWF
PPS622	Roux de Chalosse	43.6167	-0.833333	SW France	South-West of France	W-SWF	0.882184	-3.67729	10.4904	2.44474	-0.58773	W-SWF
PPS623	CETA des Landes	NA	NA	SW France	South-West of France	W-SWF	0.664748	-3.77976	5.63995	3.57986	0.0382497	W-SWF
PPS624	Landes 3	NA	NA	SW France	South-West of France	E-SWF	0.859284	-0.869116	-8.72146	4.08866	1.58877	E-SWF
PPS625	Landes 4	NA	NA	SW France	South-West of France	E-SWF	0.845355	-0.557125	-9.87183	4.21649	1.80106	E-SWF
PPS626	Cugnieres	44.4167	-0.533333	SW France	South-West of France	E-SWF	0.556811	-5.18956	1.65438	3.68094	1.40229	E-SWF
PPS627	Pessan	44.2167	-0.516667	SW France	South-West of France	W-SWF	0.515372	-0.603416	1.4453	4.03758	0.755722	W-SWF
PPS628	Dubos	44.2167	-0.516667	SW France	South-West of France	W-SWF	0.622061	-4.29162	5.15878	3.01921	-0.139905	W-SWF
PPS630	Quarantaun	43.5333	-1.45	SW France	South-West of France	W-SWF	0.795433	-2.95999	8.51164	2.32499	-1.39707	W-SWF
PPS631	St_Pantaleon	44.3667	1.28333	SW France	South-West of France	E-SWF	0.964693	-18.1457	2.66993	1.55502	0.297908	E-SWF
PPS632	Cressensac 2	45.0167	1.51667	SW France	South-West of France	E-SWF	0.962396	-16.4969	2.82626	1.51497	0.0752631	E-SWF
PPS633	Marmande.12	NA	NA	SW France	South-West of France	E-SWF	0.840385	-6.693	-0.224653	3.5869	1.26618	E-SWF
PPS634	Marmande.45	NA	NA	SW France	South-West of France	E-SWF	0.578895	-8.22794	7.66673	2.16378	-0.165683	E-SWF
PPS636	Marmande.19	NA	NA	SW France	South-West of France	E-SWF	0.51956	-7.56539	4.53485	1.29141	-0.260348	E-SWF
PPS637	Marmande.20	NA	NA	SW France	South-West of France	E-SWF	0.536967	-7.77193	4.84913	1.14088	-0.446542	E-SWF
PPS638	Marmande.32	NA	NA	SW France	South-West of France	E-SWF	0.885493	-8.40947	-0.772378	3.78823	1.73365	E-SWF
PPS639	Millette_du_Lauragais	43.3833	1.71667	SW France	South-West of France	W-SWF	0.505437	-8.08816	8.93814	1.15811	-1.08422	W-SWF
PPS640	Doré du Pays Louvrigny	43.5	-0.433333	SW France	South-West of France	W-SWF	0.997885	-2.26701	12.2569	2.89341	-1.649	W-SWF
PPS641	Grand Roux Basque	43.4667	-1.46667	SW France	South-West of France	W-SWF	0.696581	7.16416	4.30635	3.6412	-1.13869	W-SWF
PPS642	Roux du Pays	NA	NA	SW France	South-West of France	W-SWF	0.941313	-3.22696	10.9876	2.52461	-1.33207	W-SWF
PPS643	Salies du Bearn 2	43.4667	-0.9	SW France	South-West of France	W-SWF	0.967147	-3.14436	12.1557	2.81269	-1.64567	W-SWF
PPS644	Sainte Suzanne	NA	NA	SW France	South-West of France	W-SWF	0.943057	-3.74378	11.7344	2.71057	-1.98488	W-SWF
PPS645	Bordes	43.2333	-0.266667	SW France	South-West of France	W-SWF	0.669078	4.49464	4.65303	3.01797	-0.928455	W-SWF
PPS646	Barzin	43.2167	-0.116667	SW France	South-West of France	W-SWF	0.961576	-3.83578	11.0896	2.12712	-1.6268	W-SWF
PPS647	Lucgarier 1	43.2167	-0.183333	SW France	South-West of France	W-SWF	0.94398	-3.28141	11.0401	2.18396	-1.11591	W-SWF
PPS648	Lucgarier 2	43.2167	-0.183333	SW France	South-West of France	W-SWF	0.946548	-3.27741	11.3292	2.42244	-1.67434	W-SWF
PPS649	Gomer	43.2333	-0.183333	SW France	South-West of France	W-SWF	0.75993	-6.78972	10.3805	2.49759	-0.94034	W-SWF
PPS65	Sainte Croix	43.1167	1.16667	SW France	South-West of France	W-SWF	0.723242	-7.3462	9.03497	2.44512	-1.10591	W-SWF
PPS650	Auga 1	43.4667	-0.366667	SW France	South-West of France	W-SWF	0.971722	-3.3706	12.2413	2.43407	-1.42576	W-SWF
PPS651	Auga 2	43.4667	-0.366667	SW France	South-West of France	E-SWF	0.650394	-12.8303	7.54388	1.43733	-1.25551	E-SWF
PPS652	Mouhoux	43.4833	-0.233333	SW France	South-West of France	W-SWF	0.964072	-3.16737	11.2954	2.17131	-1.35743	W-SWF
PPS653	Saint Jean Pied de Port 3	43.15	-1.21667	SW France	South-West of France	W-SWF	0.985913	-2.98274	11.9934	2.71489	-1.3628	W-SWF
PPS66	Cazavet	42.9833	1.03333	SW France	South-West of France	W-SWF	0.689112	-7.25769	8.60905	2.03372	-1.23419	W-SWF
PPS666	Villefranche d Albigeois.A	43.8833	2.31667	SW France	South-West of France	E-SWF	0.967528	-16.2399	6.02637	0.901866	0.458099	E-SWF
PPS668	Millette_Montagne_Noire	43.3833	2.26667	SW France	South-West of France	E-SWF	0.580387	-10.6541	9.07104	0.956446	-0.592077	E-SWF
PPS67	Prat Bonrepaux	43.0333	1.01667	SW France	South-West of France	W-SWF	0.672123	-7.22305	9.86619	1.85362	-1.23381	W-SWF
PPS68	Riverenert 1	42.95	1.25	SW France	South-West of France	E-SWF	0.594012	-12.851	8.54513	1.80662	-0.90977	E-SWF
PPS686	VA5_Nostrano_dell_Isola	44.616	8.25	Europe	Italy	Italian	0.8952	7.18424	22.4217	5.16638	-5.82415	ITA
PPS687	VA20_Pignoletto	44.65	7.483	Europe	Italy	Italian	0.809	7.39623	22.1283	7.46834	-7.3843	ITA
PPS69	Couflens.2	42.75	1.18333	SW France	South-West of France	E-SWF	0.698238	-13.3894	7.72971	1.01257	-0.692814	E-SWF
PPS70	Aston A	42.6667	1.65	SW France	South-West of France	E-SWF	0.578642	-9.36352	9.00149	2.09467	-0.615313	E-SWF
PPS71	Aston B	42.6667	1.65	SW France	South-West of France	E-SWF	0.629752	-5.14953	2.44274	3.10904	0.708504	E-SWF
PPS72	Vidou 1	43.3	0.333333	SW France	South-West of France	W-SWF	0.874264	-5.6815	10.2807	2.21883	-1.53026	W-SWF
PPS73	Begole	43.15	0.316667	SW France	South-West of France	W-SWF	0.968234	-2.94104	12.0579	2.72356	-1.46349	W-SWF
PPS735	VA84_Cinquantino_Rosso	45.566	11.916	Europe	Italy	Italian	0.5286	1.37287	21.1242	5.73504	-5.48041	ITA
PPS736	Ariege 1	42.7667	1.5	SW France	South-West of France	E-SWF	0.514152	-8.11059	7.61177	2.3341	-0.293051	E-SWF
PPS737	Couflens.1	42.75	1.18333	SW France	South-West of France	E-SWF	0.715122	-13.4373	7.79772	1.38452	-1.13763	E-SWF
PPS76	Nestier 1	43.05	0.466667	SW France	South-West of France	W-SWF	0.82269	-6.2144	10.8484	2.41755	-1.70894	W-SWF
PPS77	Saint Laurent de Neste 1	43.0833	0.466667	SW France	South-West of France	W-SWF	0.852297	-5.74736	11.0724	1.97806	-1.8157	W-SWF
PPS770	Andaluz_ABC	38.0167	-4.51667	Europe	Spain	Mexican	0.6716	17.9265	3.80897	4.66331	-3.34394	SPA
PPS774	Trimesino_ABC	39.3667	-5.98333	Europe	Spain	Italian	0.5274	15.5617	8.15801	4.53323	-3.63776	SPA
PPS78	Saint Laurent de Neste 2	43.0833	0.466667	SW France	South-West of France	W-SWF	0.865459	-5.32476	10.7489	2.53787	-1.48687	W-SWF
PPS79	Aspin ez Angles	43.0833	0.0166667	SW France	South-West of France	W-SWF	0.985267	-4.17578	11.6693	2.69003	-2.01837	W-SWF
PPS8	Salechan	42.95	0.633333	SW France	South-West of France	W-SWF	0.71171	-6.85649	9.47678	2.05392	-1.12975	W-SWF
PPS80	Esquieze Serre	42.8667	0	SW France	South-West of France	W-SWF	0.985325	-3.66147	11.7265	2.34961	-1.52654	W-SWF
PPS81	Luz	42.8167	0.0166667	SW France	South-West of France	W-SWF	0.970247	-2.98352	11.9605	2.37015	-1.61374	W-SWF
PPS818	Lucq de Bearn	43.3	-0.633333	SW France	South-West of France	W-SWF	0.856489	-2.38112	9.09321	3.65203	-1.1517	W-SWF
PPS82	Bazus Aure	42.85	0.35	SW France	South-West of France	W-SWF	0.863606	-4.931	10.9955	2.22917	-1.91904	W-SWF
PPS820	Blanche Htes.Pyr.C1	NA	NA	SW France	South-West of France	W-SWF	0.754203	-6.17	10.6137	2.02789	-1.89958	W-SWF
PPS821	Val du Gave d’Aspe	43.05	0.25	SW France	South-West of France	W-SWF	0.98709	-2.6135	12.2098	2.90378	-1.81735	W-SWF
PPS822	Monein C1	43.2833	-0.55	SW France	South-West of France	W-SWF	0.920635	-1.49086	10.6385	3.10036	-0.986959	W-SWF
PPS823	Lourdios.C1	43.0333	-0.65	SW France	South-West of France	W-SWF	0.994476	-2.6761	12.0367	2.3894	-1.88284	W-SWF
PPS83	Guchan	42.8333	0.333333	SW France	South-West of France	W-SWF	0.77803	-7.94207	10.5997	2.57461	-1.29917	W-SWF
PPS84	Sauveterre de Comminges 1	43.0333	0.666667	SW France	South-West of France	W-SWF	0.705832	-8.06796	10.0276	1.87142	-1.73148	W-SWF
PPS85	Floirac Camboni A	44.9	1.66667	SW France	South-West of France	E-SWF	0.961953	-18.4252	4.0096	1.04767	0.200747	E-SWF
PPS86	Floirac	44.9	1.66667	SW France	South-West of France	E-SWF	0.592966	-9.91712	7.7951	2.14946	-0.243268	E-SWF
PPS87	Cressensac 1	45.0167	1.51667	SW France	South-West of France	E-SWF	0.995569	-21.6408	2.53659	1.13927	0.323634	E-SWF
PPS9	Bareilles	42.8833	0.433333	SW France	South-West of France	W-SWF	0.799605	-5.01852	10.1427	2.20654	-2.00746	W-SWF
PPS920	Balsa	-34.8	-61.6667	South America	Argentina	Northern_Flint	0.75	-25.8875	-7.08093	-3.99127	-2.62723	ARG
PPS938	Salta Lomocura	-38.85	-72.3667	South America	Chile	Pyrenees_Galicia_2	0.2904	0.974291	3.8151	-12.8186	12.5776	CHI
PPS94	Reinthaler	46.9167	7.45	Europe	Switzerland	Northern_Flint	0.97	-34.8334	-2.2135	1.94326	2.49569	SWI
PPS941	Curacalco	-39.5167	-71.8667	South America	Chile	Corn_Belt_Dent	0.3202	0.862313	3.8786	-8.66671	9.29603	CHI
PPS949	Conaripe Choshuenco	-39.5667	-72.0167	South America	Chile	Andes	0.471	0.780816	4.61232	-13.7876	12.6591	CHI
PPS96	Marmande.31	NA	NA	SW France	South-West of France	E-SWF	0.719551	-10.439	5.46955	2.53004	0.505047	E-SWF
PPS961	Choshuenco_Aesa	-40.2333	-72.0167	South America	Chile	Northern_Flint	0.284	-7.32428	0.0899914	-7.65401	7.40994	CHI
PPS962	Asson	43.0833	-0.233333	SW France	South-West of France	W-SWF	0.969035	-3.50396	10.9025	2.68434	-1.01733	W-SWF
PPS963	Val d’Aran	42.85	0.733333	SW France	South-West of France	W-SWF	0.500906	-7.40909	6.99075	2.14007	0.185772	W-SWF
PPS964	Argeles	43.0833	0.2	SW France	South-West of France	W-SWF	0.947774	-2.51762	11.8717	2.36995	-1.65089	W-SWF
PPS965	Barzun	43.2167	-0.116667	SW France	South-West of France	W-SWF	0.988556	-2.9893	12.2995	2.58476	-1.46477	W-SWF
PPS966	Ariege 3	NA	NA	SW France	South-West of France	E-SWF	0.604551	-10.7943	7.63717	2.34798	-0.583506	E-SWF
PPS967	Pontacq	43.2	-0.1	SW France	South-West of France	W-SWF	0.9729	-3.0717	11.902	2.35997	-1.7223	W-SWF
PPS968	Urdos	42.8333	-0.516667	SW France	South-West of France	W-SWF	0.990626	-3.41857	11.2022	1.84324	-1.64693	W-SWF
PPS969	Monein 1	43.2833	-0.55	SW France	South-West of France	W-SWF	0.928169	-2.28715	11.3864	2.74941	-1.35893	W-SWF
PPS979	Agraar_la_Coruna_1	43.3667	-8.36667	Europe	Spain	Pyrenees_Galicia_2	0.634	4.32421	-3.76701	6.56057	2.16441	SPA
PPS98	Landes 1	43.717	-1.05	SW France	South-West of France	W-SWF	0.924869	-3.77897	11.5497	1.97179	-1.55565	W-SWF
PPS983	Orense	42.3167	-7.83333	Europe	Spain	Pyrenees_Galicia_2	0.772	-6.17145	10.4532	-0.8432	0.971282	SPA
PPS986	Orendain	43.0667	-2.11667	Europe	Spain	Pyrenees_Galicia_2	0.344	7.2311	2.90006	3.68721	-0.995474	SPA
PUEB70	Conico	18.8667	-97.3667	Central America and Mexico	Mexico	Andes	0.5166	5.25635	-7.48696	-16.9299	-14.2354	MEX
PUEB91	Arrocillo_Amarillo	19.75	-97.55	Central America and Mexico	Mexico	Mexican	0.7566	7.20777	-6.46527	-15.4793	-13.1115	MEX
RDOM270	Chandelle	19.8	-70.6833	Caribbean	Dominican Republic	Caribbean	0.9346	23.2522	-8.35278	7.19933	0.418181	CAR
RYS2	Slovenska Zlta	50.0833	17.0833	Europe	Czechoslovakia	Corn_Belt_Dent	0.9274	-7.9369	-10.0353	6.34944	5.26314	CZE
SINA2	Chapalote	24.8	-107.4	Central America and Mexico	Mexico	Mexican	0.6724	4.79644	-6.62446	-9.41951	-12.3289	MEX
STB073	Chandelle	16.3333	-63.3833	Caribbean	Guadeloupe	Caribbean	0.859	23.6606	-8.67789	7.82927	1.34521	CAR
SVIN5	Coastal_Tropical_Flint	13.0333	-61.0167	Caribbean	Saint Vincent	Caribbean	0.8992	23.1368	-7.37674	6.55033	0.254909	CAR
TRIN6	Tuson	10.5	-61.1667	Caribbean	Trinite	Caribbean	0.5244	22.4438	-7.93548	6.91952	1.02067	CAR
UKR37	Ukraine_1	50.4167	30.5167	Europe	Ukraine	Northern_Flint	0.9332	-23.8002	0.949938	-0.226057	0.674904	UKR
URUG637	NA	-34.337	-57.729	South America	Uruguay	Others	0	11.5642	-2.95994	1.86078	2.8307	URU
URUG8A	Cateto_Sulino	-34.15	-56.45	South America	Uruguay	Caribbean	0.4868	10.7106	-3.80317	3.58003	2.22625	URU
VA136	Nostrano_di_Bolzano	46.8	11.9	Europe	Italy	Northern_Flint	0.9014	-32.1872	2.11652	3.68156	2.1613	ITA
VA145	Nostrano_Quarantino	46.5	11.0667	Europe	Italy	Italian	0.4886	-8.08778	16.1964	3.4477	-3.17496	ITA
VA469	Trecchinese_di_Lagonegro	40.05	15.85	Europe	Italy	Italian	0.8698	10.4359	22.0727	-0.464689	-4.40755	ITA
VA563	Locale_di_Macerata	43.1667	10.5667	Europe	Italy	Italian	0.485	6.54647	21.1143	2.40145	-5.03005	ITA
VA565	Cinquantino_di_Montagnana	46.0333	10.3167	Europe	Italy	Italian	0.6968	6.71285	23.8255	5.55141	-5.97064	ITA
VEN405	Tuson	9.5	-66.3	Central America and Mexico	Venezuela	Caribbean	0.5514	22.546	-4.78575	3.85633	1.02882	VEN
VENE736	Sabanero	8.43333	-71.2	Central America and Mexico	Venezuela	Italian	0.3218	17.6181	9.70783	-8.41344	3.80803	VEN
