# Supplementary material for: Genetic diversity of maize landraces from the South-West of France
Source: PLoS One. 2021 Feb 1;16(2):e0238334. doi: 10.1371/journal.pone.0238334 (PMC7850504; doi:10.1371/journal.pone.0238334)
Supplement: S3 Table — This table contained means of temperature and precipitation for W-SWF and E-SWF groups from May to October. We shaded in bold months for which differences for mean temperatures and precipitations between the two groups were significant (p-value<5%). (XLSX) [file pone.0238334.s006.xlsx]

## Sheet: S3 Table
S3 Table. Climatic variations between E-SWF and W-SWF groups from May to October. This table contained mean of temperature and mean of precipitation for W-SWF and E-SWF groups from May to October. We shaded in bold month for which differencies for mean temperatures between the two groups was significante (p-value<5%). Same thing was doing for precipitation.
admixture groups at K=2	Precipitation (mm)						Temperature (°C)
	May	June	July	August	September	October	May	June	July	August	September	October
E-SWF	88.64	79.87	54.45	73.09	76.11	74.32	12.97	16.7	18.98	18.87	16.36	11.68
W-SWF	92.88	84.43	57.32	75.8	80.19	79.61	12.06	15.73	17.89	17.89	15.61	11.11
pvalues	0.1	0.1	0.13	0.19	0.02	0.03	0.06	0.03	0.01	0.02	0.08	0.17
