# Supplementary material for: Genetic diversity of maize landraces from the South-West of France
Source: PLoS One. 2021 Feb 1;16(2):e0238334. doi: 10.1371/journal.pone.0238334 (PMC7850504; doi:10.1371/journal.pone.0238334)
Supplement: S4 Table — This table represents a summary of TreeMix 3-population test results performed using all combinations of three groups shaped by each of the two groups from SWF (E-SWF and W-SWF) considered as focal group, and two other groups (Reference groups 1 and 2) considered as the two potential ancestors of the focal group. MEX = Mexican, AND = Andean, CAR = Caribbean, NFA = Northern Flint material from America, NFE = Northern Flint material from Europe, CBD = Corn belt dent, ITA = Italian, E-SWF = East South-West France, W-SWF = West South-West France. (XLSX) [file pone.0238334.s007.xlsx]

## Sheet: S4 Table
S4 Table. TreeMix 3-population test results. This table represents a summary of TreeMix 3-population test results performed using all combinations of three groups shaped by each of the two groups from SWF (E-SWF and W-SWF) considered as focal group, and two other groups (Reference groups 1 and 2) considered as the two potential ancestors of the focal group. MEX= Mexican, AND= Andean, CAR= Caribbe…
Focus group	Reference group 1	Reference group 2	f3-stat	sd	Zscore
E-SWF	AND	CAR	0.0497717	0.00205181	24.2575
E-SWF	AND	CBD	0.024694	0.00120503	20.4925
E-SWF	AND	ITA	0.03689	0.00194592	18.9576
E-SWF	AND	MEX	0.0418331	0.00177397	23.5817
E-SWF	AND	NFA	-0.00314147	0.000766376	-4.09912
E-SWF	AND	NFE	-0.00116918	0.000780132	-1.4987
E-SWF	AND	PYR_GAL2	0.0175387	0.00147696	11.8748
E-SWF	CAR	CBD	0.0341757	0.00207075	16.504
E-SWF	CAR	ITA	0.0413742	0.00224242	18.4507
E-SWF	CAR	MEX	0.0512962	0.00213462	24.0305
E-SWF	CAR	NFA	-0.00897185	0.0008593	-10.4409
E-SWF	CAR	NFE	-0.00739079	0.00082723	-8.93438
E-SWF	CAR	PYR_GAL2	0.0168397	0.00153525	10.9687
E-SWF	CBD	ITA	0.0168069	0.00157083	10.6994
E-SWF	CBD	MEX	0.0287615	0.00135882	21.1665
E-SWF	CBD	NFA	0.00682359	0.000992553	6.87478
E-SWF	CBD	NFE	0.00419657	0.000840919	4.99045
E-SWF	CBD	PYR_GAL2	0.00710907	0.000865835	8.21064
E-SWF	ITA	MEX	0.0306017	0.00177774	17.2139
E-SWF	ITA	NFA	-0.00874928	0.000730175	-11.9825
E-SWF	ITA	NFE	-0.000960532	0.000739611	-1.2987
E-SWF	ITA	PYR_GAL2	0.0200593	0.00154623	12.973
E-SWF	MEX	NFA	0.000625844	0.000689997	0.907024
E-SWF	MEX	NFE	9.75801e-05	0.000808701	0.120663
E-SWF	MEX	PYR_GAL2	0.0138033	0.00126795	10.8863
E-SWF	NFA	NFE	0.026499	0.0012767	20.7559
E-SWF	NFA	PYR_GAL2	0.00091267	0.000655035	1.39331
E-SWF	NFE	PYR_GAL2	0.00435525	0.000714672	6.09406
W-SWF	AND	CAR	0.0432697	0.00283688	15.2526
W-SWF	AND	CBD	0.0303737	0.00177867	17.0766
W-SWF	AND	ITA	0.027425	0.00255536	10.7323
W-SWF	AND	MEX	0.0399197	0.00249446	16.0034
W-SWF	AND	NFA	0.0123474	0.0019643	6.28592
W-SWF	AND	NFE	0.0101058	0.0018471	5.47115
W-SWF	AND	PYR_GAL2	0.00643596	0.00111786	5.7574
W-SWF	CAR	CBD	0.0380955	0.00266752	14.2812
W-SWF	CAR	ITA	0.0301494	0.00301023	10.0156
W-SWF	CAR	MEX	0.047623	0.00287876	16.5429
W-SWF	CAR	NFA	0.00475717	0.0018128	2.62421
W-SWF	CAR	NFE	0.00212429	0.00164714	1.28968
W-SWF	CAR	PYR_GAL2	0.00397715	0.00098807	4.02517
W-SWF	CBD	ITA	0.0177637	0.00188313	9.43308
W-SWF	CBD	MEX	0.03727	0.0019959	18.6733
W-SWF	CBD	NFA	0.0327343	0.00224719	14.5668
W-SWF	CBD	NFE	0.0258933	0.00204318	12.673
W-SWF	CBD	PYR_GAL2	0.00642816	0.000956504	6.72047
W-SWF	ITA	MEX	0.0239655	0.00226464	10.5825
W-SWF	ITA	NFA	0.00201673	0.00148137	1.36139
W-SWF	ITA	NFE	0.00559153	0.00134663	4.15225
W-SWF	ITA	PYR_GAL2	0.0042337	0.000822834	5.14526
W-SWF	MEX	NFA	0.0189435	0.00191014	9.91736
W-SWF	MEX	NFE	0.0142013	0.00175142	8.10844
W-SWF	MEX	PYR_GAL2	0.00552938	0.00087901	6.29047
W-SWF	NFA	NFE	0.058005	0.00308724	18.7886
W-SWF	NFA	PYR_GAL2	0.010041	0.00118796	8.45232
W-SWF	NFE	PYR_GAL2	0.00926961	0.00117668	7.87778
